# Supplementary material for: Integration of adeno-associated virus (AAV) into the genomes of most Thai and Mongolian liver cancer patients does not induce oncogenesis
Source: BMC Genomics. 2021 Nov 11;22:814. doi: 10.1186/s12864-021-08098-9 (PMC8588581; doi:10.1186/s12864-021-08098-9)
Supplement: Supplementary file 1 — Table S1. AAV presence and integrations in paired Thai non-tumor (NT) and tumor (T) samples. (Excel) [file 12864_2021_8098_MOESM1_ESM.xlsx]

## Sheet: Sheet1
Table S1. AAV integrations and infections in paired Thai non-tumor (NT) and tumor (T) samples. In viral capture DNA sequencing, 13 Thai patients had evidence for at least one integration of AAV. One additional patient (776) had evidence of an integration in the RNASeq data. The only patient that had the same integration in both the tumor and non-tumor samples (719) is also the only patient such t…
Integrations of AAV from viral capture DNASeq analysis
Original Sample (T for Tumor, NT for Non-Tumor)	Tumor Type	chromosome	gene(s)	fragile site	paired reads	chimeric reads	AAV start	AAV end	3' end of AAV
719T	HCC	4	CCNA2	none	408	10006	4092	4474	yes
719NT	HCC	4	CCNA2	none	0	51	4092	4584	yes
719NT	HCC	2	none	none	13	0	1781	1931	no
740NT	HCC	6	none	none	7	0	3704	3849	no
761NT	iCCA	5	JMY	none	14	0	2941	3091	no
761NT	iCCA	6	TULP4	none	0	26	2577	2683	no
761NT	iCCA	7	LOC05375523?	none	22	0	582	731	no
761NT	iCCA	7	MRPS33	none	4	0	3309	3451	no
766T	iCCA	10	none	FRA10C	0	109	83	147	no
766T	iCCA	16	PRKCB	none	87	0	487	631	no
779T	iCCA	8	none	none	0	4	9	48	no
779T	iCCA	11	none	none	0	3	4496	4597	yes, but no X gene overlap
786NT	iCCA	7	none	none	0	2	71	99	no
805NT	iCCA	5	LOC101929154?	none	0	3	436	501	no
814NT	iCCA	16	NOMO1	FRA16A	0	7	102	188	no
814NT	iCCA	5	WDR36	none	0	1	4528	4608	yes, but no X gene overlap
814NT	iCCA	1	none	FRA1F	0	1	102	145	no
831NT	iCCA	12	FBRSL1	FRA12E	0	5	2573	2675	no
852NT	iCCA	1	SLC35F3	FRA1H	4	0	1543	1693	no
852NT	iCCA	5	none	none	0	61	92	200	no
852NT	iCCA	19	SIPA1L3	FRA19A	0	19	4482	4591	yes, but no X gene overlap
854NT	iCCA	8	NIPAL2	FRA8B	4	0	2604	3018	no
864NT	iCCA	2	ALK	none	3	0	1808	1954	no
865NT	iCCA	15	ARHGAP11B	none	3	0	3664	3814	no
Integrations of AAV detected in RNASeq analysis
Original Sample (T for Tumor, NT for Non-Tumor)	Tumor Type	chromosome	gene(s)	fragile site	paired reads	chimeric reads
761NT		4	FGA	none	0	2			no
776NT		4	ALB	none	0	1			no
Other samples with AAV present based on viral capture DNASeq analysis but lacking integrations in the DNASeq
Original Sample (T for Tumor, NT for Non-Tumor)	Tumor Type
737NT	HCC
766NT	iCCA
776NT	iCCA	had one integration in RNASeq
779NT	iCCA
796NT	iCCA
805T	iCCA
817NT	iCCA
831T	iCCA
