# Supplementary material for: Integration of adeno-associated virus (AAV) into the genomes of most Thai and Mongolian liver cancer patients does not induce oncogenesis
Source: BMC Genomics. 2021 Nov 11;22:814. doi: 10.1186/s12864-021-08098-9 (PMC8588581; doi:10.1186/s12864-021-08098-9)
Supplement: Supplementary file 2 — Table S2. Reanalysis of AAV presence and integration events in TCGA samples (Excel). [file 12864_2021_8098_MOESM2_ESM.xlsx]

## Sheet: Sheet1
Tables S2. Reanalysis of AAV presence and integration events in TCGA samples. A summary of AAV integration events found across multiple studies. Three integration events in normal tissue, not previously described in previous studies, are listed (rows 4, 7, 8). AAV integration results found in the current study most closely support results from the La Bella et al. 2020 study. Among the 404 TCGA LI…
TCGA Barcode	Secondary TCGA code	Sample status	Tumor Type	Race or Ethnicity	Cantalupo2018, presence	La Bella 2020, integration	Zapatka 2020, integration	Current Study, presence (AAV read pairs)	Current Study, integration	Integration, Gene	Integration, Chromosome	Integration, AAV2 endpoints	X gene overlap
TCGA-W5-AA2R	c15cbc11	Normal	iCCA (CHOL)	White	No	Not Done (ND)	No	Yes (1)	No	Not Applicable (NA)	NA	NA	NA
TCGA-2Y-A9H0	9271385f	Primary_Tumor	HCC (LIHC)	White, hispanic	No	No	No	Yes (3)	No	NA	NA	NA	NA
TCGA-FV-A3R2	67067b87	Normal	HCC (LIHC)	White	Yes, filtered as contamination	ND	No	Yes (27)	Yes	FGB	4	83_249	No
TCGA-ZS-A9CF	015de838	Primary_Tumor	HCC (LIHC)	White	No	Yes	No	Yes (377)	Yes	CCNA2	4	3405_4452	Yes
TCGA-BC-A10Z	e4bb24d1	Normal	HCC (LIHC)	White	No	ND	No	Yes (1)	No	NA	NA	NA	NA
TCGA-DD-A3A2	7a35fbd9	Normal	HCC (LIHC)	White	Yes, filtered as contamination	ND	No	Yes (4)	Yes	ALB	4	797_844, 970_1015 (spans at least)	No
TCGA-BD-A2L6	67cad07d	Normal	HCC (LIHC)	White	Yes, filtered as contamination	ND	No	Yes (1)	Yes	intergenic	9	4244_4291 (better match to AAV13)	Yes
TCGA-G3-AAUZ	e3c54699	Primary_Tumor	HCC (LIHC)	NR, hispanic	No	Yes	No	Yes (16)	No	NA	NA	NA	No
TCGA-BD-A2L6	f26b1827	Primary_Tumor	HCC (LIHC)	White	Yes, filtered as contamination	No	No	Yes (5)	No	NA	NA	NA	No
TCGA-BD-A3EP	8c90ae3b	Normal	HCC (LIHC)	African American	No	ND	No	Yes (13)	No	NA	NA	NA	No
TCGA-BC-A10T	dd4e66e8	Primary_Tumor	HCC (LIHC)	White	Yes, filtered as contamination	Yes (CCNE1)	No	Yes (1)	Yes	CCNA2	4	4320_4371 (spans at least)	Yes
TCGA-BC-A10Y	f2b1a742	Primary_Tumor	HCC (LIHC)	White	Yes, filtered as contamination	Yes	No	Yes (1132)	Yes	CCNA2	4	4064_4452	Yes
