# Supplementary material for: Integration of adeno-associated virus (AAV) into the genomes of most Thai and Mongolian liver cancer patients does not induce oncogenesis
Source: BMC Genomics. 2021 Nov 11;22:814. doi: 10.1186/s12864-021-08098-9 (PMC8588581; doi:10.1186/s12864-021-08098-9)
Supplement: Supplementary file 3 — Table S3. Positional analysis of published AAV integrations. [file 12864_2021_8098_MOESM3_ESM.xlsx]

## Sheet: Sheet1
Table S3. Positional analysis of published AAV integrations. Summary of previously published AAV integrations that may be oncogenic in hepatocellular carcinoma (Table S4, La Bella et al. 2020). No genes with a known role in cancer had exactly one integration. The evidence that the five integrations in the bottom category may be oncogenic is limited because previous studies focused on the function…
Multiple Integrations: Genes with Role in Cancer
Gene	Breakpoint 1 Viral Genome	Breakpoint 2 Viral Genome	X Gene Overlap [bp]	Genotype	Role in Cancer	Source*
CCNA2	2934	1493	NA	AAV2	- Cyclin A2 gene - regulates cell cycle and apoptosis in cholerectal cancer - Missense mutations, nonsense mutations, silent mutations, and frameshift deletions are observed in cancers such as cervical cancer, endometrial cancer, and intestinal cancer	Nault et al 2015
CCNA2	2611	4585	467	AAV2	- Cyclin A2 gene - regulates cell cycle and apoptosis in cholerectal cancer - Missense mutations, nonsense mutations, silent mutations, and frameshift deletions are observed in cancers such as cervical cancer, endometrial cancer, and intestinal cancer	Nault et al 2015
CCNA2	3560	4596	467	AAV2	- Cyclin A2 gene - regulates cell cycle and apoptosis in cholerectal cancer - Missense mutations, nonsense mutations, silent mutations, and frameshift deletions are observed in cancers such as cervical cancer, endometrial cancer, and intestinal cancer	Nault et al 2015
CCNA2	4630	3730	467	AAV2/13	- Cyclin A2 gene - regulates cell cycle and apoptosis in cholerectal cancer - Missense mutations, nonsense mutations, silent mutations, and frameshift deletions are observed in cancers such as cervical cancer, endometrial cancer, and intestinal cancer	La Bella et al 2020
CCNA2	4597	4316	80	AAV2/13	- Cyclin A2 gene - regulates cell cycle and apoptosis in cholerectal cancer - Missense mutations, nonsense mutations, silent mutations, and frameshift deletions are observed in cancers such as cervical cancer, endometrial cancer, and intestinal cancer	Bayard et al 2018
CCNA2	4389	4608	7	AAV2/13	- Cyclin A2 gene - regulates cell cycle and apoptosis in cholerectal cancer - Missense mutations, nonsense mutations, silent mutations, and frameshift deletions are observed in cancers such as cervical cancer, endometrial cancer, and intestinal cancer	Nault et al 2015
CCNA2	ND	4613	NA	AAV2/13	- Cyclin A2 gene - regulates cell cycle and apoptosis in cholerectal cancer - Missense mutations, nonsense mutations, silent mutations, and frameshift deletions are observed in cancers such as cervical cancer, endometrial cancer, and intestinal cancer	Bayard et al 2018
CCNA2	3407	4514	467	AAV2	- Cyclin A2 gene - regulates cell cycle and apoptosis in cholerectal cancer - Missense mutations, nonsense mutations, silent mutations, and frameshift deletions are observed in cancers such as cervical cancer, endometrial cancer, and intestinal cancer	Bayard et al 2018
CCNA2	4064	4586	332	AAV2/13	- Cyclin A2 gene - regulates cell cycle and apoptosis in cholerectal cancer - Missense mutations, nonsense mutations, silent mutations, and frameshift deletions are observed in cancers such as cervical cancer, endometrial cancer, and intestinal cancer	Bayard et al 2018
CCNA2	4057	4600	339	ND	- Cyclin A2 gene - regulates cell cycle and apoptosis in cholerectal cancer - Missense mutations, nonsense mutations, silent mutations, and frameshift deletions are observed in cancers such as cervical cancer, endometrial cancer, and intestinal cancer	Tatsuno et al., 2019
TNFSF10	4388	4597	8	AAV2	TNFSF10 activated autophagy rapidly in cancer cell lines derived from lung, bladder and prostate tumors	Nault et al 2015
TNFSF10	4270	4571	126	AAV2/13	TNFSF10 activated autophagy rapidly in cancer cell lines derived from lung, bladder and prostate tumors	Nault et al 2015
KMT2B	4602	4247	149	ND	- histone methyltransferase gene - KMT2B is downregulated significantly in breast tumor tissues	Nault et al 2015
KMT2B	3320	4438	467	ND	- histone methyltransferase gene - KMT2B is downregulated significantly in breast tumor tissues	Fujimoto et al 2016
CCNE1	4599	4379	17	AAV2	- Cyclin A2 gene - regulates cell cycle and apoptosis in cholerectal cancer - Missense mutations, nonsense mutations, silent mutations, and frameshift deletions are observed in cancers such as cervical cancer, endometrial cancer, and intestinal cancer	Nault et al 2015
CCNE1	4340	4598	56	AAV2/13	- Cyclin A2 gene - regulates cell cycle and apoptosis in cholerectal cancer - Missense mutations, nonsense mutations, silent mutations, and frameshift deletions are observed in cancers such as cervical cancer, endometrial cancer, and intestinal cancer	Nault et al 2015
CCNE1	4604	4237	159	AAV2	- Cyclin A2 gene - regulates cell cycle and apoptosis in cholerectal cancer - Missense mutations, nonsense mutations, silent mutations, and frameshift deletions are observed in cancers such as cervical cancer, endometrial cancer, and intestinal cancer	Nault et al 2015
CCNE1	4590	4253	143	AAV2/13	- Cyclin A2 gene - regulates cell cycle and apoptosis in cholerectal cancer - Missense mutations, nonsense mutations, silent mutations, and frameshift deletions are observed in cancers such as cervical cancer, endometrial cancer, and intestinal cancer	Bayard et al 2018
CCNE1	4230	4534	166	ND	- Cyclin A2 gene - regulates cell cycle and apoptosis in cholerectal cancer - Missense mutations, nonsense mutations, silent mutations, and frameshift deletions are observed in cancers such as cervical cancer, endometrial cancer, and intestinal cancer	Bayard et al 2018
CCNE1	4626	ND	NA	ND	- Cyclin A2 gene - regulates cell cycle and apoptosis in cholerectal cancer - Missense mutations, nonsense mutations, silent mutations, and frameshift deletions are observed in cancers such as cervical cancer, endometrial cancer, and intestinal cancer	Bayard et al 2018
CCNE1	4600	4386	10	ND	- Cyclin A2 gene - regulates cell cycle and apoptosis in cholerectal cancer - Missense mutations, nonsense mutations, silent mutations, and frameshift deletions are observed in cancers such as cervical cancer, endometrial cancer, and intestinal cancer	Fujimoto et al 2016
CCNE1	4472	4627	NA	ND	- Cyclin A2 gene - regulates cell cycle and apoptosis in cholerectal cancer - Missense mutations, nonsense mutations, silent mutations, and frameshift deletions are observed in cancers such as cervical cancer, endometrial cancer, and intestinal cancer	Tatsuno et al., 2019
TERT	4390	4597	6	AAV2/13	- telomere reverse transcriptase - telomere dysfunction provokes regional amplification and deletion in cancer genomes - fibroblasts lacking hTERT exhibit increased radiosensitivity, diminished capacity for DNA repair, and fragmented chromosomes	Nault et al 2015
TERT	4288	4597	108	AAV2	- telomere reverse transcriptase - telomere dysfunction provokes regional amplification and deletion in cancer genomes - fibroblasts lacking hTERT exhibit increased radiosensitivity, diminished capacity for DNA repair, and fragmented chromosomes	La Bella et al 2020
GL1	4619	4108	288	AAV2	- a gene that encodes a protein that functions as a transcription factor protein - Fusions, missense mutations, nonsense mutations, silent mutations, frameshift deletions, and in-frame deletions are observed in cancers such as intestinal cancer, skin cancer, and stomach cancer	La Bella et al 2020
GL1	4202	4042	113	AAV2	- a gene that encodes a protein that functions as a transcription factor protein - Fusions, missense mutations, nonsense mutations, silent mutations, frameshift deletions, and in-frame deletions are observed in cancers such as intestinal cancer, skin cancer, and stomach cancer	La Bella et al 2020
GL1	3940	4679	456	AAV2	- a gene that encodes a protein that functions as a transcription factor protein - Fusions, missense mutations, nonsense mutations, silent mutations, frameshift deletions, and in-frame deletions are observed in cancers such as intestinal cancer, skin cancer, and stomach cancer	La Bella et al 2020
GLI1/INHBE	4071	4679	325	AAV2	- a gene that encodes a protein that functions as a transcription factor protein - Fusions, missense mutations, nonsense mutations, silent mutations, frameshift deletions, and in-frame deletions are observed in cancers such as intestinal cancer, skin cancer, and stomach cancer	La Bella et al 2020
One Integration: Genes with known role in cancer
Gene	Breakpoint 1 Viral Genome	Breakpoint 2 Viral Genome	X Gene Overlap [bp]	Genotype	Role in Cancer	Source*
None
One Integration: Genes with no role in cancer
Gene	Breakpoint 1 Viral Genome	Breakpoint 2 Viral Genome	X Gene Overlap [bp]	Genotype	Role in Cancer	Source*
H2AFY2	4579	3629	467	AAV2	- histone protein - not much has been published on H2AFY2 and its role in cancer	La Bella et al, 2020
IGR chr10	4342	2447	413	AAV2	intergetic region	La Bella et al, 2020
IGR chr5	82	2982	NA	AAV2	intergetic region	Fujimoto et al., 2016
NKAIN3	4608	4570	NA.	AAV2	Sodium/potassium-transporting ATPase subunit beta-1-interacting protein 3	La Bella et al, 2020
SLC6A5	ND	ND	NA	AAV2	gene that encodes a glycine neurotransmitter	Tatsuno et al., 2019
ND is short for No Data and NA is short for Not Applicable
